# Supplementary material for: ﻿Four new species of cave-adapted pseudoscorpions (Pseudoscorpiones, Pseudotyrannochthoniidae) from Guizhou, China
Source: Zookeys. 2023 Jan 9;1139:33–69. doi: 10.3897/zookeys.1139.96639 (PMC9843613; doi:10.3897/zookeys.1139.96639)
Supplement: XML Treatment for Allochthonius bainiensis [file zookeys.1139.96639-treatment2.xml]

<!DOCTYPE tp:taxon-treatment
  PUBLIC "-//TaxonX//DTD Taxonomic Treatment Publishing DTD v0 20100105//EN" "tax-treatment-NSO.dtd">
<tp:taxon-treatment xmlns:tp="http://www.plazi.org/taxpub"><tp:treatment-meta><kwd-group><label>Taxon classification</label><kwd>
                <named-content content-type="kingdom">Animalia</named-content>
              </kwd><kwd>
                <named-content content-type="order">Pseudoscorpiones</named-content>
              </kwd><kwd>
                <named-content content-type="family">Pseudotyrannochthoniidae</named-content>
              </kwd></kwd-group><mixed-citation publication-type="journal"><person-group><name><surname>Gao</surname><given-names>Zhizhong</given-names></name><name><surname>Hou</surname><given-names>Yanmeng</given-names></name><name><surname>Zhang</surname><given-names>Feng</given-names></name></person-group><article-title>﻿Four new species of cave-adapted pseudoscorpions (<tp:taxon-name><tp:taxon-name-part taxon-name-part-type="order">Pseudoscorpiones</tp:taxon-name-part></tp:taxon-name>, <tp:taxon-name><tp:taxon-name-part taxon-name-part-type="family">Pseudotyrannochthoniidae</tp:taxon-name-part></tp:taxon-name>) from Guizhou, China</article-title><source>Zookeys</source><day>09</day><month>01</month><year>2023</year><volume>1139</volume><fpage>33</fpage><lpage>69</lpage><pub-id pub-id-type="doi">10.3897/zookeys.1139.96639</pub-id></mixed-citation></tp:treatment-meta><tp:nomenclature><label>﻿</label><tp:taxon-name>
              <object-id xmlns:xlink="http://www.w3.org/1999/xlink" content-type="arpha" xlink:type="simple">C2A9D751-DEDC-58EF-A3B0-3B61D48DAA07</object-id>
              <tp:taxon-name-part taxon-name-part-type="genus" reg="Allochthonius">Allochthonius</tp:taxon-name-part>
              <tp:taxon-name-part taxon-name-part-type="species" reg="bainiensis">bainiensis</tp:taxon-name-part>
              <object-id xmlns:xlink="http://www.w3.org/1999/xlink" content-type="zoobank" xlink:type="simple">https://zoobank.org/F80B7B0C-B722-4DD8-8170-2A945BD4698A</object-id>
            </tp:taxon-name><tp:taxon-status xmlns:xlink="http://www.w3.org/1999/xlink" xlink:type="simple">sp. nov.</tp:taxon-status><xref ref-type="fig" rid="F1">Figs 1B</xref><xref ref-type="fig" rid="F2">, 2</xref><xref ref-type="fig" rid="F3">, 3</xref><xref ref-type="fig" rid="F4">, 4</xref><xref ref-type="fig" rid="F5">, 5</xref><xref ref-type="fig" rid="F6">, 6 Chinese name 白坭异伪蝎</xref></tp:nomenclature><tp:treatment-sec sec-type="type material" id="SECID0EHPAC"><title>Type material.</title><p><bold><italic>Holotype</italic></bold>: China • ♀; Guizhou Province, Xishui County, Donghuang Town, Baini Village, Liangfeng Cave; <named-content xmlns:xlink="http://www.w3.org/1999/xlink" content-type="dwc:verbatimCoordinates" xlink:type="simple"><named-content content-type="geo-json" specific-use="{&#34;type&#34;:&#34;Point&#34;,&#34;coordinates&#34;:[106.280000,28.295333]}" id="NCID0EYPAC" xlink:type="simple">28°17.72'N, 106°16.80'E</named-content></named-content>; 1308 m a.s.l., 24 Jul. 2022; Yanmeng Hou, Lu Zhang, Jianzhou Sun and Wenlong Fan leg.; under a stone in the deep zone; Ps.-<abbrev xmlns:xlink="http://www.w3.org/1999/xlink" content-type="institution" xlink:title="Museum of Hebei University" id="ABBRID0E4PAC" xlink:type="simple">MHBU</abbrev>-HBUARA#2022-478 (Figs <xref ref-type="fig" rid="F1">1B</xref>, <xref ref-type="fig" rid="F2">2</xref>).</p><fig id="F2" position="float" orientation="portrait"><object-id xmlns:xlink="http://www.w3.org/1999/xlink" content-type="doi" xlink:type="simple">10.3897/zookeys.1139.96639.figure2</object-id><object-id xmlns:xlink="http://www.w3.org/1999/xlink" content-type="arpha" xlink:type="simple">E6C3E1BD-E3CD-598D-8132-885B9AEAD618</object-id><label>Figure 2.</label><caption><p>Liangfeng Cave, type locality of <italic><tp:taxon-name><tp:taxon-name-part taxon-name-part-type="genus" reg="Allochthonius">Allochthonius</tp:taxon-name-part><tp:taxon-name-part taxon-name-part-type="species" reg="bainiensis">bainiensis</tp:taxon-name-part></tp:taxon-name></italic> sp. nov. <bold>A</bold> entrance <bold>B</bold> inside the cave entrance <bold>C, D</bold> area where <italic><tp:taxon-name><tp:taxon-name-part taxon-name-part-type="genus" reg="Allochthonius">A.</tp:taxon-name-part><tp:taxon-name-part taxon-name-part-type="species" reg="bainiensis">bainiensis</tp:taxon-name-part></tp:taxon-name></italic> sp. nov. specimen was collected (red arrow).</p></caption><graphic xmlns:xlink="http://www.w3.org/1999/xlink" xlink:href="zookeys-1139-033_article-96639__-g002.jpg" position="float" orientation="portrait" xlink:type="simple" id="oo_793040.jpg"><uri content-type="original_file" xlink:type="simple">https://binary.pensoft.net/fig/793040</uri></graphic></fig></tp:treatment-sec><tp:treatment-sec sec-type="diagnosis" id="SECID0EUBAE"><title>Diagnosis</title><p><bold>(♀).</bold> The new species can be recognized by the following combination of characters: carapace without eyes or eyespots, posterior margin with two setae, chaetotaxy of carapace: 4–4–2–2–2, 14; cheliceral palm with four setae only; rallum with nine blades (each with fine pinnate, the basal-most blade shorter than the others); coxa I with six coxal spines (tridentate blades, each blade with a central fan-shaped spine terminally) on a tubercle; pedipalps slender, femur 9.07, chela 5.41× longer than broad, both chelal fingers with a row of teeth (fixed chelal finger with 19 teeth; movable chelal finger with 17 teeth), slightly retrorse and pointed.</p></tp:treatment-sec><tp:treatment-sec sec-type="etymology" id="SECID0E3BAE"><title>Etymology.</title><p>Named after the village of Baini, near the type locality.</p></tp:treatment-sec><tp:treatment-sec sec-type="description" id="SECID0EFCAE"><title>Description.</title><p><bold>Adult female</bold> (male unknown) (Figs <xref ref-type="fig" rid="F3">3</xref>–<xref ref-type="fig" rid="F6">6</xref>). <bold><italic>Color</italic></bold> (Figs <xref ref-type="fig" rid="F3">3</xref>, <xref ref-type="fig" rid="F4">4</xref>): generally pale yellow, chelicerae, pedipalps and tergites slightly darker, soft parts pale. <bold><italic>Cephalothorax</italic></bold> (Figs <xref ref-type="fig" rid="F4">4B, D</xref>, <xref ref-type="fig" rid="F5">5A, C</xref>): carapace subquadrate, 0.87× longer than broad, gently narrowed posteriorly; surface smooth, without furrows but with six lyrifissures and the posterior part with squamous sculpturing; no traces of eyes; epistomal process absent, space between median setae slightly recurved; with 14 setae arranged 4: 4: 2: 2: 2, preocular setae absent, most setae heavy, long and gently curved. Chaetotaxy of coxae: P 3, I 4, II 5, III 5, IV 5–6; manducatory process with two acuminate distal setae, anterior seta less than 1/2 length of medial seta; coxal spines present on coxa I only, consisting of a tubercle expanded terminally into a characteristic “spray” or “fan” of six elevated processes which extend apically, subequal in length (Figs <xref ref-type="fig" rid="F4">4D</xref>, <xref ref-type="fig" rid="F5">5C</xref>); bisetose intercoxal tubercle present between coxae III and IV (Fig. <xref ref-type="fig" rid="F4">4D</xref>). <bold><italic>Chelicera</italic></bold> (Figs <xref ref-type="fig" rid="F4">4C</xref>, <xref ref-type="fig" rid="F5">5B, E</xref>): large, approximately as long as carapace, 2.37× longer than broad; four setae present on hand, all setae acuminate, ventrobasal seta shorter than others; movable finger with a medial seta; exterior condylar lyrifissure and exterior lyrifissure exist, palm with two extra setae (close to sub-basal seta). Cheliceral palm with moderate hispid granulation on both ventral and dorsal sides. Both fingers well provided with teeth, fixed finger with 14 acute teeth, distal one largest, plus five small basal teeth, 19 in total; movable finger with 21 retrorse contiguous teeth of equal length; galea absent. Serrula exterior with 18 blades and serrula interior with 12 blades. Rallum in two rows and composed of nine blades with fine pinnate, of which the basal-most blade shorter than the others (Fig. <xref ref-type="fig" rid="F5">5E</xref>). <bold><italic>Pedipalp</italic></bold> (Figs <xref ref-type="fig" rid="F4">4A</xref>, <xref ref-type="fig" rid="F5">5D</xref>, <xref ref-type="fig" rid="F6">6A, B</xref>): long and slender, trochanter 1.68, femur 9.07, patella 3.06, chela 5.41, hand 2.29× longer than broad; femur 2.62× longer than patella; movable chelal finger 1.44× longer than hand and 0.61× longer than chela. Setae generally long and acuminate; two distal lyrifissures present on patella (Fig. <xref ref-type="fig" rid="F5">5D</xref>). Chelal palm robust and slightly constricted towards fingers. Fixed chelal finger and hand with eight trichobothria, movable chelal finger with four trichobothria, <italic>ib</italic>, <italic>isb</italic>, <italic>eb</italic>, <italic>esb</italic>, and <italic>ist</italic> clustered at the base of fixed finger, <italic>ist</italic> slightly distal to <italic>esb</italic>; <italic>it</italic> slightly distal to <italic>est</italic>, situated subdistally; <italic>et</italic> situated subdistally, very close to chelal teeth; <italic>dx</italic> situated distal to <italic>et</italic>, near the tip of fixed finger; <italic>sb</italic> situated closer to <italic>b</italic> than to <italic>st</italic> (Fig. <xref ref-type="fig" rid="F6">6A</xref>). Microsetae (chemosensory setae) absent on hand and both palpal fingers. Sensilla absent. Both chelal fingers with a row of teeth, homodentate, spaced regularly along the margin, larger and well-spaced teeth present in the middle of the row, becoming smaller and closer distally and proximally: fixed chelal finger with 19 teeth, slightly retrorse and pointed; movable chelal finger with 17 teeth (slightly smaller than teeth on fixed chelal finger) and a tubercle between the ninth and tenth teeth (Fig. <xref ref-type="fig" rid="F6">6A</xref>). Chelal fingers slightly curved in dorsal view (Fig. <xref ref-type="fig" rid="F6">6B</xref>). <bold><italic>Opisthosoma</italic></bold>: generally typical, pleural membrane finely granulated. Tergites and sternites undivided; setae uniseriate and acuminate. Tergal chaetotaxy I–XII: 2: 4: 4: 6: 6: 7: 7: 6: 7: 5: TT: 0; tergites IX and X each with an unpaired median seta. Sternal chaetotaxy IV–XII: 10: 11: 11: 11: 11: 9: 8: 0: 2. Anterior genital operculum with eight setae plus 14 setae on posterior margin, with a pair of lyrifissures present anterolateral and posteriolateral to genital opening, respectively (Fig. <xref ref-type="fig" rid="F4">4E</xref>). <bold><italic>Legs</italic></bold> (Fig. <xref ref-type="fig" rid="F6">6C, D</xref>): generally typical, long, and slender. Fine granulation present on anterodorsal faces of femur IV and patella IV. Femur of leg I 1.77× longer than patella and with one lyrifissure at the base of femur; tarsus 2.55× longer than tibia. Femoropatella of leg IV 4.86× longer than deep and with one lyrifissure at the base of femur; tibia 6.17× longer than deep; with basal tactile setae on both tarsal segments: basitarsus 4.22× longer than deep (TS = 0.24), telotarsus 12.43× longer than deep and 2.29× longer than basitarsus (TS = 0.31). Setae of leg I (trochanter to tibia) 2: 10: 9: 12, setae of leg IV (trochanter to basitarsus) 3: 3: 7: 15: 17. Arolium slightly shorter than the claws, not divided; claws simple. <bold><italic>Dimensions of female holotype</italic></bold> (length/breadth or, in the case of the legs, length/depth in mm): body length 2.72. Pedipalps: trochanter 0.32/0.19, femur 1.36/0.15, patella 0.52/0.17, chela 1.84/0.34, hand 0.78/0.34, movable finger length 1.12. Chelicera 0.64/0.27, movable finger length 0.34. Carapace 0.55/0.63. Leg I: trochanter 0.24/0.18, femur 0.76/0.11, patella 0.43/0.10, tibia 0.33/0.07, tarsus 0.84/0.07. Leg IV: trochanter 0.34/0.18, femoropatella 1.02/0.21, tibia 0.74/0.12, basitarsus 0.38/0.09, telotarsus 0.87/0.07.</p><fig id="F3" position="float" orientation="portrait"><object-id xmlns:xlink="http://www.w3.org/1999/xlink" content-type="doi" xlink:type="simple">10.3897/zookeys.1139.96639.figure3</object-id><object-id xmlns:xlink="http://www.w3.org/1999/xlink" content-type="arpha" xlink:type="simple">AF497FC8-E605-5B7A-8198-34FFF9B6D117</object-id><label>Figure 3.</label><caption><p><italic><tp:taxon-name><tp:taxon-name-part taxon-name-part-type="genus" reg="Allochthonius">Allochthonius</tp:taxon-name-part><tp:taxon-name-part taxon-name-part-type="species" reg="bainiensis">bainiensis</tp:taxon-name-part></tp:taxon-name></italic> sp. nov., holotype female, habitus (dorsal view). Scale bar: 0.50 mm.</p></caption><graphic xmlns:xlink="http://www.w3.org/1999/xlink" xlink:href="zookeys-1139-033_article-96639__-g003.jpg" position="float" orientation="portrait" xlink:type="simple" id="oo_793041.jpg"><uri content-type="original_file" xlink:type="simple">https://binary.pensoft.net/fig/793041</uri></graphic></fig><fig id="F4" position="float" orientation="portrait"><object-id xmlns:xlink="http://www.w3.org/1999/xlink" content-type="doi" xlink:type="simple">10.3897/zookeys.1139.96639.figure4</object-id><object-id xmlns:xlink="http://www.w3.org/1999/xlink" content-type="arpha" xlink:type="simple">1C24D04E-9D7E-591D-B150-E7FD367BFDA1</object-id><label>Figure 4.</label><caption><p><italic><tp:taxon-name><tp:taxon-name-part taxon-name-part-type="genus" reg="Allochthonius">Allochthonius</tp:taxon-name-part><tp:taxon-name-part taxon-name-part-type="species" reg="bainiensis">bainiensis</tp:taxon-name-part></tp:taxon-name></italic> sp. nov., holotype female <bold>A</bold> left chela (lateral view) <bold>B</bold> carapace (dorsal view) <bold>C</bold> left chelicera (dorsal view) <bold>D</bold> coxae (ventral view) <bold>E</bold> female genital area (ventral view). Scale bars: 0.20 mm (<bold>A, D</bold>); 0.10 mm (<bold>B, C, E</bold>).</p></caption><graphic xmlns:xlink="http://www.w3.org/1999/xlink" xlink:href="zookeys-1139-033_article-96639__-g004.jpg" position="float" orientation="portrait" xlink:type="simple" id="oo_793042.jpg"><uri content-type="original_file" xlink:type="simple">https://binary.pensoft.net/fig/793042</uri></graphic></fig><fig id="F5" position="float" orientation="portrait"><object-id xmlns:xlink="http://www.w3.org/1999/xlink" content-type="doi" xlink:type="simple">10.3897/zookeys.1139.96639.figure5</object-id><object-id xmlns:xlink="http://www.w3.org/1999/xlink" content-type="arpha" xlink:type="simple">C06631A0-30E9-570E-B50C-2547EAEC5393</object-id><label>Figure 5.</label><caption><p><italic><tp:taxon-name><tp:taxon-name-part taxon-name-part-type="genus" reg="Allochthonius">Allochthonius</tp:taxon-name-part><tp:taxon-name-part taxon-name-part-type="species" reg="bainiensis">bainiensis</tp:taxon-name-part></tp:taxon-name></italic> sp. nov., holotype female <bold>A</bold> carapace (dorsal view) <bold>B</bold> left chelicera (dorsal view), with details of teeth <bold>C</bold> coxal spines on coxae I (ventral view) <bold>D</bold> left pedipalp (minus chela, dorsal view) <bold>E</bold> rallum. Scale bars: 0.20 mm (<bold>A, B, D</bold>); 0.10 mm (<bold>C, E</bold>).</p></caption><graphic xmlns:xlink="http://www.w3.org/1999/xlink" xlink:href="zookeys-1139-033_article-96639__-g005.jpg" position="float" orientation="portrait" xlink:type="simple" id="oo_793043.jpg"><uri content-type="original_file" xlink:type="simple">https://binary.pensoft.net/fig/793043</uri></graphic></fig><fig id="F6" position="float" orientation="portrait"><object-id xmlns:xlink="http://www.w3.org/1999/xlink" content-type="doi" xlink:type="simple">10.3897/zookeys.1139.96639.figure6</object-id><object-id xmlns:xlink="http://www.w3.org/1999/xlink" content-type="arpha" xlink:type="simple">34B2CCEA-8346-591E-8494-85FF61219CFD</object-id><label>Figure 6.</label><caption><p><italic><tp:taxon-name><tp:taxon-name-part taxon-name-part-type="genus" reg="Allochthonius">Allochthonius</tp:taxon-name-part><tp:taxon-name-part taxon-name-part-type="species" reg="bainiensis">bainiensis</tp:taxon-name-part></tp:taxon-name></italic> sp. nov., holotype female <bold>A</bold> left chela (lateral view), with details of teeth and trichobothrial pattern <bold>B</bold> left chela (dorsal view) <bold>C</bold> leg I (lateral view) <bold>D</bold> leg IV (lateral view). Scale bars: 0.20 mm.</p></caption><graphic xmlns:xlink="http://www.w3.org/1999/xlink" xlink:href="zookeys-1139-033_article-96639__-g006.jpg" position="float" orientation="portrait" xlink:type="simple" id="oo_793044.jpg"><uri content-type="original_file" xlink:type="simple">https://binary.pensoft.net/fig/793044</uri></graphic></fig></tp:treatment-sec><tp:treatment-sec sec-type="remarks" id="SECID0EYKAE"><title>Remarks.</title><p><italic><tp:taxon-name><tp:taxon-name-part taxon-name-part-type="genus" reg="Allochthonius">Allochthonius</tp:taxon-name-part><tp:taxon-name-part taxon-name-part-type="species" reg="bainiensis">bainiensis</tp:taxon-name-part></tp:taxon-name></italic> sp. nov. is similar to <italic><tp:taxon-name><tp:taxon-name-part taxon-name-part-type="genus" reg="Allochthonius">A.</tp:taxon-name-part><tp:taxon-name-part taxon-name-part-type="species" reg="pandus">pandus</tp:taxon-name-part></tp:taxon-name></italic> sp. nov. and <italic><tp:taxon-name><tp:taxon-name-part taxon-name-part-type="genus" reg="Allochthonius">A.</tp:taxon-name-part><tp:taxon-name-part taxon-name-part-type="species" reg="xinqiaoensis">xinqiaoensis</tp:taxon-name-part></tp:taxon-name></italic> sp. nov. in having the same number of setae on the carapace (14) and chelicera (6), while differs in the absence of a pair of curved chelal fingers (dorsal view) and the presence of lower number of teeth on chelal fingers (19 vs. 31–33 or 23 teeth on the fixed chelal finger and 17 vs. 26–28 or 23 teeth on the movable chelal finger).</p><p><italic><tp:taxon-name><tp:taxon-name-part taxon-name-part-type="genus" reg="Allochthonius">Allochthonius</tp:taxon-name-part><tp:taxon-name-part taxon-name-part-type="species" reg="bainiensis">bainiensis</tp:taxon-name-part></tp:taxon-name></italic> sp. nov. differs from <italic><tp:taxon-name><tp:taxon-name-part taxon-name-part-type="genus" reg="Allochthonius">A.</tp:taxon-name-part><tp:taxon-name-part taxon-name-part-type="species" reg="brevitus">brevitus</tp:taxon-name-part></tp:taxon-name></italic> and <italic><tp:taxon-name><tp:taxon-name-part taxon-name-part-type="genus" reg="Allochthonius">A.</tp:taxon-name-part><tp:taxon-name-part taxon-name-part-type="species" reg="yoshizawai">yoshizawai</tp:taxon-name-part></tp:taxon-name></italic> Viana &amp; Ferreira, 2021 in the number of setae on the anterior of the carapace (4 vs. 6) and the cheliceral hand (5 vs. 6), and the number of rallum blades (9 vs. 11).</p><p><italic><tp:taxon-name><tp:taxon-name-part taxon-name-part-type="genus" reg="Allochthonius">Allochthonius</tp:taxon-name-part><tp:taxon-name-part taxon-name-part-type="species" reg="bainiensis">bainiensis</tp:taxon-name-part></tp:taxon-name></italic> sp. nov. can be distinguished from <italic><tp:taxon-name><tp:taxon-name-part taxon-name-part-type="genus" reg="Allochthonius">A.</tp:taxon-name-part><tp:taxon-name-part taxon-name-part-type="species" reg="ishikawai">ishikawai</tp:taxon-name-part></tp:taxon-name></italic> Morikawa, 1954 and all <italic><tp:taxon-name><tp:taxon-name-part taxon-name-part-type="genus" reg="Allochthonius">A.</tp:taxon-name-part><tp:taxon-name-part taxon-name-part-type="species" reg="ishikawai">ishikawai</tp:taxon-name-part></tp:taxon-name></italic> subspecies by the number of setae on the carapace (14 vs. 16 or more), the presence of lower number of rallum blades (9 vs. 10) and larger body size (2.72 vs. 2.38 mm, which is the longest body length of all <italic><tp:taxon-name><tp:taxon-name-part taxon-name-part-type="genus" reg="Allochthonius">A.</tp:taxon-name-part><tp:taxon-name-part taxon-name-part-type="species" reg="ishikawai">ishikawai</tp:taxon-name-part></tp:taxon-name></italic> subspecies, for example, female of <italic><tp:taxon-name><tp:taxon-name-part taxon-name-part-type="genus" reg="Allochthonius">A.</tp:taxon-name-part><tp:taxon-name-part taxon-name-part-type="species" reg="ishikawai">ishikawai</tp:taxon-name-part><tp:taxon-name-part taxon-name-part-type="subspecies" reg="uyamadensis">uyamadensis</tp:taxon-name-part></tp:taxon-name></italic>, Morikawa, 1954).</p><p><italic><tp:taxon-name><tp:taxon-name-part taxon-name-part-type="genus" reg="Allochthonius">Allochthonius</tp:taxon-name-part><tp:taxon-name-part taxon-name-part-type="species" reg="bainiensis">bainiensis</tp:taxon-name-part></tp:taxon-name></italic> sp. nov. can be distinguished from the other species of <italic><tp:taxon-name><tp:taxon-name-part taxon-name-part-type="genus" reg="Allochthonius">Allochthonius</tp:taxon-name-part></tp:taxon-name></italic> by the absence of any traces of eyes (<xref ref-type="bibr" rid="B24">Morikawa 1954</xref>, <xref ref-type="bibr" rid="B25">1956</xref>, <xref ref-type="bibr" rid="B26">1960</xref>; <xref ref-type="bibr" rid="B13">Hu and Zhang 2012</xref>; <xref ref-type="bibr" rid="B30">Viana and Ferreira 2021</xref>; <xref ref-type="bibr" rid="B31">WPC 2022</xref>).</p></tp:treatment-sec><tp:treatment-sec sec-type="distribution" id="SECID0ELQAE"><title>Distribution and habitat.</title><p>This species is only known from the type locality, Liangfeng Cave (Figs <xref ref-type="fig" rid="F1">1B</xref>, <xref ref-type="fig" rid="F2">2</xref>), which is located near a road, 0.6 km southeast of Baini Village (Xishui County). This limestone cave has a medium-sized rectangular entrance (~ 3 m high and 5 m wide) with a large horizontally extending interior space. The interior of the cave is mainly divided into three tunnels, the left tunnel extends ~ 200 m, the middle tunnel extends ~ 500 m, and the right tunnel communicates with the middle tunnel, ~ 100 m in length. Human disturbance in the entrance zone is serious, but the deep zone remains pristine. The specimen was collected under a stone near the wall in the deepest part of the middle tunnel. This space is completely dark, with constant temperature and humidity (temperature ~ 9 °C, humidity ~ 90%).</p></tp:treatment-sec><tp:treatment-sec><!--Section generated to contain objects referenced in tp:taxon-treatment.--><fig id="F1" position="float" orientation="portrait"><object-id xmlns:xlink="http://www.w3.org/1999/xlink" content-type="doi" xlink:type="simple">10.3897/zookeys.1139.96639.figure1</object-id><object-id xmlns:xlink="http://www.w3.org/1999/xlink" content-type="arpha" xlink:type="simple">68BA29A3-2068-56F9-A19E-0205DE389861</object-id><label>Figure 1.</label><caption><p>Study area with indication of cave locations representing the type localities. Each color represents an administrative region (red: Guizhou Province; purple: Weining County; green: Xishui County; blue: Fenggang County) <bold>A</bold> Wulibei Cave (<italic><tp:taxon-name><tp:taxon-name-part taxon-name-part-type="genus" reg="Spelaeochthonius">Spelaeochthonius</tp:taxon-name-part><tp:taxon-name-part taxon-name-part-type="species" reg="wulibeiensis">wulibeiensis</tp:taxon-name-part></tp:taxon-name></italic> sp. nov.) <bold>B</bold> Liangfeng Cave (<italic><tp:taxon-name><tp:taxon-name-part taxon-name-part-type="genus" reg="Allochthonius">Allochthonius</tp:taxon-name-part><tp:taxon-name-part taxon-name-part-type="species" reg="bainiensis">bainiensis</tp:taxon-name-part></tp:taxon-name></italic> sp. nov.) <bold>C</bold> Daozuo Cave (<italic><tp:taxon-name><tp:taxon-name-part taxon-name-part-type="genus" reg="Allochthonius">A.</tp:taxon-name-part><tp:taxon-name-part taxon-name-part-type="species" reg="pandus">pandus</tp:taxon-name-part></tp:taxon-name></italic> sp. nov.) <bold>D</bold> Sanjie Cave (<italic><tp:taxon-name><tp:taxon-name-part taxon-name-part-type="genus" reg="Allochthonius">A.</tp:taxon-name-part><tp:taxon-name-part taxon-name-part-type="species" reg="xinqiaoensis">xinqiaoensis</tp:taxon-name-part></tp:taxon-name></italic> sp. nov.).</p></caption><graphic xmlns:xlink="http://www.w3.org/1999/xlink" xlink:href="zookeys-1139-033_article-96639__-g001.jpg" position="float" orientation="portrait" xlink:type="simple" id="oo_793039.jpg"><uri content-type="original_file" xlink:type="simple">https://binary.pensoft.net/fig/793039</uri></graphic></fig></tp:treatment-sec><ref-list><ref id="B24"><mixed-citation xmlns:xlink="http://www.w3.org/1999/xlink" xlink:type="simple"><person-group><name name-style="western"><surname>Morikawa</surname><given-names>K</given-names></name></person-group> (<year>1954</year>) On some pseudoscorpions in Japanese lime-grottoes. Memoirs of Ehime University 2(2B): 79–87.</mixed-citation></ref><ref id="B25"><mixed-citation xmlns:xlink="http://www.w3.org/1999/xlink" xlink:type="simple"><person-group><name name-style="western"><surname>Morikawa</surname><given-names>K</given-names></name></person-group> (<year>1956</year>) Cave pseudoscorpions of Japan (I). Memoirs of Ehime University 2(2B): 271–282.</mixed-citation></ref><ref id="B26"><mixed-citation xmlns:xlink="http://www.w3.org/1999/xlink" xlink:type="simple"><person-group><name name-style="western"><surname>Morikawa</surname><given-names>K</given-names></name></person-group> (<year>1960</year>) Systematics studies of Japanese pseudoscorpions. Memoirs of Ehime University 2(2B): 85–172.</mixed-citation></ref><ref id="B13"><mixed-citation xmlns:xlink="http://www.w3.org/1999/xlink" xlink:type="simple"><person-group><name name-style="western"><surname>Hu</surname><given-names>JF</given-names></name><name name-style="western"><surname>Zhang</surname><given-names>F</given-names></name></person-group> (<year>2012</year>) <article-title>Two new species of the genus <italic><tp:taxon-name><tp:taxon-name-part taxon-name-part-type="genus">Allochthonius</tp:taxon-name-part></tp:taxon-name></italic> Chamberlin from China (<tp:taxon-name><tp:taxon-name-part taxon-name-part-type="order">Pseudoscorpiones</tp:taxon-name-part></tp:taxon-name>: <tp:taxon-name><tp:taxon-name-part taxon-name-part-type="family">Pseudotyrannochthoniidae</tp:taxon-name-part></tp:taxon-name>).</article-title><source>Entomologica Fennica</source><volume>22</volume>(<issue>4</issue>): <fpage>243</fpage>–<lpage>248</lpage>. <ext-link xlink:href="10.33338/ef.5003" ext-link-type="doi" xlink:type="simple">https://doi.org/10.33338/ef.5003</ext-link></mixed-citation></ref><ref id="B30"><mixed-citation xmlns:xlink="http://www.w3.org/1999/xlink" xlink:type="simple"><person-group><name name-style="western"><surname>Viana</surname><given-names>ACM</given-names></name><name name-style="western"><surname>Ferreira</surname><given-names>RL</given-names></name></person-group> (<year>2021</year>) <article-title>A new troglobitic species of <tp:taxon-name><tp:taxon-name-part taxon-name-part-type="genus">Allochthonius</tp:taxon-name-part> (<tp:taxon-name-part taxon-name-part-type="infraspecific-rank">subgenus</tp:taxon-name-part> <tp:taxon-name-part taxon-name-part-type="subgenus">Urochthonius</tp:taxon-name-part>)</tp:taxon-name> (<tp:taxon-name><tp:taxon-name-part taxon-name-part-type="order">Pseudoscorpiones</tp:taxon-name-part></tp:taxon-name>, <tp:taxon-name><tp:taxon-name-part taxon-name-part-type="family">Pseudotyrannochthoniidae</tp:taxon-name-part></tp:taxon-name>) from Japan.</article-title><source>Subterranean Biology</source><volume>37</volume>: <fpage>47</fpage>–<lpage>55</lpage>. <ext-link xlink:href="10.3897/subtbiol.37.58580" ext-link-type="doi" xlink:type="simple">https://doi.org/10.3897/subtbiol.37.58580</ext-link></mixed-citation></ref><ref id="B31"><mixed-citation xmlns:xlink="http://www.w3.org/1999/xlink" xlink:type="simple">WPC (<year>2022</year>) World <tp:taxon-name><tp:taxon-name-part taxon-name-part-type="order">Pseudoscorpiones</tp:taxon-name-part></tp:taxon-name> Catalog. Natural History Museum Bern. <ext-link xlink:href="https://wac.nmbe.ch/order/pseudoscorpiones/3" ext-link-type="uri" xlink:type="simple">https://wac.nmbe.ch/order/pseudoscorpiones/3</ext-link> [Accessed on 30 Nov. 2022]</mixed-citation></ref></ref-list></tp:taxon-treatment>
